# Supplementary material for: Enzyme-Digested Edible Bird’s Nest (EBND) Prevents UV and Arid Environment-Induced Cellular Oxidative Stress, Cell Death and DNA Damage in Human Skin Keratinocytes and Three-Dimensional Epithelium Equivalents
Source: Antioxidants (Basel). 2023 Mar 1;12(3):609. doi: 10.3390/antiox12030609 (PMC10045731; doi:10.3390/antiox12030609)
Supplement: Supplementary file 1 [file antioxidants-12-00609-s001.zip]

Archive with 1 entries (1 files):
- antioxidants-2250224-supplementary.pdf
